# Supplementary material for: Retinoid-X receptor agonists increase thyroid hormone competence in lower jaw remodeling of pre-metamorphic Xenopus laevis tadpoles
Source: PLoS One. 2022 Apr 13;17(4):e0266946. doi: 10.1371/journal.pone.0266946 (PMC9007347; doi:10.1371/journal.pone.0266946)
Supplement: S1 Data — (XLSX) [file pone.0266946.s001.xlsx]

## Sheet: Fig1i-k Angle
DMSO	10 nM T3	30 nM Bex	10 nM T3 + 30nM Bex	1 nM TBT	10 nM T3 + 1 nM TBT	600nM UVI	10 nM T3 + 600 nM UVI
170	129.584	168.119	117.256	163.327	114.187	165.356	161.799
166	119.354	162.022	116.488	163.986	115.705	172.074	161.149
164.749	129.672	167.754	113.522	166.409	106.02	170.961	166.501
163.195	125.991	171.291	122.816	148.138	108.979	164.297	163.888
167.498	120.06	164.83	118.091	169.903	113.701	168.456	158.087
169.292	120.625	152.545	107.02	168.868	110.368	157.905	172.044
162.793	114.261	168.383	114.044	162.17	116.612	165.32	164.94
164.168	120.574	154.503	125.696	169.755	113.685	169.267	166.428
167.46	123.592	167.801	102.364	161.614	112.328	167.799	168.301
164.431	117.109	163.03	104.676	169.083	120.693	173.644	163.321
168.912	121.036					174.426	159.276
165.993	117.633					165.337	162.544
159.48	119.001					168.457	159.462
	121.107					173.039	167.649

## Sheet: Fig1l Angle
DMSO	DMSO	DMSO	DMSO	10 nM T3	10 nM T3	10 nM T3	10 nM T3	30 nM Bex	30 nM Bex	30 nM Bex	30 nM Bex	10 nM T3 + 30 nM Bex	10 nM T3 + 30 nM Bex	10 nM T3 + 30 nM Bex	10 nM T3 + 30 nM Bex	1 nM TBT	1 nM TBT	1 nM TBT	1 nM TBT	10 nM T3 + 1 nM TBT	10 nM T3 + 1 nM TBT	10 nM T3 + 1 nM TBT	10 nM T3 + 1 nM TBT
2 days	3 days	4 days	5 days	2 days	3 days	4 days	5 days	2 days	3 days	4 days	5 days	2 days	3 days	4 days	5 days	2 days	3 days	4 days	5 days	2 days	3 days	4 days	5 days
165.175	158.95	146.01	147.46	170.33	164.289	150.05	139.119	151.2	156.223	169.556	152.545	170.948	165.252	125.858	107.02	162.093	167.29	155.912	168.868	164.96	157.869	136.262	110.368
163.254	167.976	163.821	165.241	160.671	164.331	153.752	143.004	166.021	150.521	152.149	168.383	162.748	161.314	141.829	114.044	164.942	162.596	161.713	162.17	166.946	162.147	136.612	116.612
165.47	165.35	155.373	168.822	168.217	164.979	148.152	128.909	158.289	166.369	169.981	154.503	165.726	168.654	106.921	125.696	158.604	172.389	165.872	169.755	167.355	161.467	124.37	113.685
167.526	148.053	170.317	165.654	168.013	167.598	161.349	138.218	162.364	165.605	154.392	167.801	172.03	165.498	142.833	102.364	153.374	165.428	153.587	161.614	162.979	162.012	105.885	112.328
160.527	160.725	154.9	146.096	167.019	166.543	152.066	133.486	162.677	148.755	145.758	163.03	169.104	162.426	149.25	104.676	142.209	165.187	168.222	169.083	164.073	164.599	130.1	120.693
161.83	164.49	167.272	159.682	167.43	165.16	154.413	128.485	144.821	166.536	152.004	168.119	168.167	165.595	132.776	117.256	149.742	166.415	169.677	163.327	168.687	159.818	122.899	114.187
167.526	144.807	168.119	157.493	163.236	163.902	155.653	119.309	161.437	168.585	163.084	162.022	174.946	164.164	139.219	116.488	151.33	148.811	158.884	163.986	164.134	165.753	126.229	115.705
155.796	171.36	164.738	168.22	165.947	172.623	158.861	125.373	168.546	168.3	156.643	167.754	167.36	158.781	134.08	113.522	151.356	161.859	167.999	166.409	165.155	157.027	126.268	136.541
161.745	167.684	155.098	169.057	158.807	164.713	148.109	129.517	161.352	167.387	167.271	171.291	164.229	165.521	138.872	122.816	146.817	167.697	168.303	148.138	166.574	168.587	124.398	108.979
162.447	167.878	164.892	163.128	166.198	164.953	154.368	134.938	161.587	163.008	149.758	164.83	168.322	154.689	129.173	118.091	163.142	140.486	170.17	169.903	163.971	165.769	122.155	113.701
144.506	167.801	166.919		170.612	168.101	154.834		164.615	167.681	166.775		171.87	160.782	134.61		166.675	165.46	166.901		163.7	167.625	144.337
163.114	164.224	166.256		164.156	162.385	161.344		152.534	147.32	152.212		168.042	166.281	144.374		171.893	164.745	163.991		166.032	158.826	139.348
170.409	157.74	167.304		166.713	168.264	150.899		147.537	171.021	153.399		171.776	157.164	145.609		170.811	162.805	168.419		167.831	163.381	133.323
160.885	163.056	169.866		166.3	165.941	159.824		155.799	164.423	156.999		162.513	170.476	140.12		141.714	160.214	168.797		167.068	167.408	119.619
166.726	169.974	166.851		166.01	168.241	163.401		166.425	165.636	154.59		162.647	158.268	132.546		164.404	164.059	162.731		150.849	165.582	146.075
151.737	166.421	153.963		168.98	169.745	151.468		163.931	163.364	149.117		162.916	165.408	132.539		152.011	146.524	166.587		160.754	166.666	134.411
155.433	161.989	162.162		168.79	172.589	162.559		165.896	163.137	164.191		167.502	164.051	129.256		149.079	162.163	165.89		170.397	166.514	125.894
163.892	164.959	164.613		168.64	168.072	149.383		166.943	154.393	153.068		166.662	166.906	127.379		165.991	166.445	144.989		162.551	165.41	134.466
146.675	151.257	171.819		165.4	164.737	154.52		145.775		154.993		164.339	157.31	138.28		165.281	147.381	159.663		164.213	162.43	131.171
151.274	167.793	160.604		163.8	168.041	160.731		172.902		166.488		170.224	163.455	127.399		144.621	153.457	160.315		170.054	168.528	136.307

## Sheet: Fig 1m Angle
0 nM T3	2.5 nM T3	5 nM T3	10 nM T3	15 nM T3	25 nM T3	30 nM Bex	2.5 nM T3 + 30 nM Bex	5 nM T3 + 30 nM Bex	10 nM T3 + 30 nM Bex	15 nM T3 + 30 nM Bex	25 nM T3 + 30 nM Bex
145.478	147.233	120.8	125.997	101.923	122.676	163.645	129.162	111.896	99.703	101.579	94.617
153.79	151.608	138.156	122.095	108.318	114.673	156.157	118.135	109.69	103.952	105.858	99.518
151.86	151.874	122.006	120.549	108.526	102.746	165.682	106.175	114.724	102.891	88.637	99.539
166.126	154.863	135.771	114.042	108.23	115.845	164.589	119.274	112.158	115.205	107.635	98.655
135.526	151.237	122.528	111.069	110.59	114.146	160.588	114.186	113.833		101.488	85.428
169.863	152.761	147.742	119.076	120.972	108.925	167.92	125.097	104.143	108.136	89.328	77.398
166.386	162.897	142.971	119.834	125.286	108.677	167.401	137.443	104.457	101.459	104.131	97.243
167.058	154.246	136.851	118.548	113.472	102.931	166.118	148.038	102.856	101.652	106.297	76.197
167.76	156.52	142.487	113.725	111.564	111.069	169.614	134.576	103.862	105.975	100.284	88.667
164.747	156.916	149.546	118.779	109.98	111.903	171.645	139.014	106.202	104.078	109.741	82.607
151.139	153.366	144.228	117.089	114.141	123.019	162.049	118.876	119.952	109.026	102.234	102.78
155.52	156.43	146.497	118.931	115.333	116.369	150.872	110.635	115.536	108.331	102.386	80.227
160.901	153.594	143.864	113.878	117.653	113.295	169.894	127.46	116.071	108.027	101.875	104.921
168.265	152.644	138.94	113.751	113.135	128.02	160.433	125.508	124.364	95.747	104.199	103.614
162.474	161.998	150.432	116.365	108.554	113.883	165.564	112.117	120.982	104.335	63.67	104.524
167.693	168.493	148.099	135.036	105.786	132.741
174.484	162.695	146.01	134.666	131.293	128.35
167.825	164.738	145.191	142.372	127.385	119.416
166.729		151.068	128.456	121.979	125.565
166.821			133.251	123.103	123.119

## Sheet: Fig2e-f MC length
DMSO	10 nM T3	30 nM Bex	10 nM T3 + 30 nM Bex	DMSO	10 nM T3	1 nM TBT	10 nM T3 + 1 nM TBT
141.974	129.893	175.338	143.155	148.782	163.983	158.414	160.611
155.101	135.393	147.232	159.941	137.702	167.444	154.892	169.308
149.251	156.728	144.505	150.789	157.053	172.995	162.704	160.785
148.436	160.556	156.485	153.942	154.739	184.406	161.42	163.309
165.592	160.012	143.743	165.69	156.981	166.016	141.193	162.314
159.344	168.953	152.423	166.94	141.922	137.994	130.347	144.251
157.085	178.847	197.585	165.881	156.806	148.847	140.331	135.879
163.822	166.765	126.768	163.047	149.977	142.674	136.131	141.744
201.01	167.904	148.271	159.222	144.547	146.007	139.73	137.14
	178.36	156.579	174.169	150.661	137.048	157.322	134.957

## Sheet: Fig2g-h Angle
DMSO	10 nM T3	30 nM Bex	10 nM T3 + 30 nM Bex	DMSO	10 nM T3	1 nM TBT	10 nM T3 + 1 nM TBT
123.896	115.283	132.095	97.463	131.901	119.841	126.834	109.291
123.944	113.3	121.473	100.166	129.267	121.87	127.761	104.845
137.332	107.215	125.387	96.071	130.524	121.088	127.929	105.473
133.523	111.648	132.987	99.873	135.369	107.464	123.083	111.049
139.964	108.315	127.992	101.251	128.625	122.361	137.248	103.218
118.216	105.831	131.019	100.129	137.88	127.078	138.396	102.204
128.58	109.378	123.849	101.246	128.876	127.33	138.697	106.882
126.251	112.113	125.384	96.149	135.256	124.73	135.869	105.905
126.204	110.483	128.006	100.721	127.511	128.466	136.122	110.797
	106.044	123.032	99.08	131.844	123.634	137.149	111.839

## Sheet: Fig3g-i normPro
DMSO	10 nM T3	30 nM Bex	10 nM T3 + 30 nM Bex	DMSO	10 nM T3	1 nM TBT	10 nM T3 + 1 nM TBT	DMSO	10 nM T3	600 nM UVI	10 nM T3 + 600 nM UVI
8.07	123.64	4.36	196.62	8.07	123.64	2.98	160.11	21.01	226	6	117.81
0	203.62	1.48	209.01	0	203.62	11.65	247.08	11.91	186.26	13.83	179.95
0	132.37	4.49	174.28	0	132.37	5.45	208.07	14.16	253.37	5.49	195.24
0	179.15	0	156.59	0	179.15	3.6	203.85	7.97	206.57	2.06	127.77
0	150.04	27.86	217.9	0	150.04	6.47	248.59	8.59	180.4	6.14	153.95
0	180.81	6.03	152.54	0	180.81	1.47	183.44	16.34	226.3	13.84	182.87
5	163.72	2.91	209.96	5	163.72	4.89	177.85	1.94	258.17	5.24	176.7
20.59	142.41	8.38	158.17	20.59	142.41	0	226.92	6.09	155.06	7	209.71
23.17	210.75	13.04	344.71	23.17	210.75	15.83	231.97	16.36	193.44	3.84	212.93
29.8	215.54	5.05	222.06	29.8	215.54	6.34	229.64	6.46	201.94	6.44	186.49
4.07	170.43	8.61	277.64	4.07	170.43	8.13	314.5	1.78	218.22	6.8	208.97
4.47	221.19	8.19	251.66	4.47	221.19	14.54	230.44	6.28	199.16	2.32	184.6
16.51	248.47	18.2	275.69	16.51	248.47	8.1	251.67	3.71	134.99	1.76	156.34
10.32	254.81	5.67	268.03	10.32	254.81	10.68	351.77	3.33	194.97	1.87	177.79
19.8	230.3	16.36	354.62	19.8	230.3	12.15	299.8	3.49	211.1	5.22	170.34
8.04	145.1	13.97	197.9	8.04	145.1	20.88	248.64	8.56	166.28	11.9	133.01
12.16	191.96	9.18	241.77	12.16	191.96	9.31	327.18	5.89	212.06	3.03	204.03
14.13	223.2	8.68	257.26	14.13	223.2	4	418.04	16.98	179.94	6.45	174.56
14.33	147.24	17.84	305.52	14.33	147.24	19.13	272.77	5.39	172.29	7.5	185.03
	245.07	21.57			245.07	16.22	285.24	16.74	196.98	6.25	196.57
	225.33	17.76			225.33	11.56	452.06	8.89	225.1	17.93	168.16
	266.95	15.79			266.95	5.01	381.71	5.73	268.69	5.51	258.61
	277.04	35.9			277.04	12.32		16.81	207.14	12.92	226.12
	141.66				141.66	9.26		6.38	226.72	14.52	232.77
								23.51	190.04	22.74	252.47
								9.72	215.47	12.57	170.58
								6.47	201.46	24.83	153.95
								13.55	217.94	4.94	204.01
								9.17	262	12.95	234.66
								10.78	231.24	5.81	192.98
								6.52	238.17	11.31	248.34
								12.67	235.59	19.46	270.26
								4.9	259.02	19.93	173.62
								4.03	223.31	12.85	165.78
								7.55	251.75	22.11	199.8
									244.23	19.22	203.62
									191.62	21.98	202.2

## Sheet: Fig3j-l Ct-aurkb
Primer	Treatent	Rep 1	Rep 2	Rep 3	Rep 4	Rep 5	Rep 6		Primer	Treatent	Rep 1	Rep 2	Rep 3		Primer	Treatent	Rep 1	Rep 2	Rep 3	Rep 4
rpl8	DMSO	20.14	18.83	18.93	18.54	17.52	17.51		rpl8	DMSO	17.36	17.85	17.99		rpl8	DMSO	17.48	17.49	17.77	17.81
rpl8	10nM T3	18.82	18.59	18.44	18.59	17.64	17.18		rpl8	10nM T3	17.18	17.75	17.7		rpl8	10nM T3	17.24	17.18	17.75	17.49
rpl8	30nM Bex	18.89	18.88	18.8	18.56	17.5	17.67		rpl8	1nM TBT	17.63	18.02	17.85		rpl8	600nM UVI	17.37	18.04	17.71	17.79
rpl8	10nM T3+30nM Bex	18.61	18.8	18.48	17.97	17.51	17.47		rpl8	10nM T3+1nM TBT	17.78	17.72	17.72		rpl8	10nM T3+600nM UVI	17.24	17.23	17.7	17.75
aurkb	DMSO	28.96	28.31	27.78	27.77	27.33	27.09		aurkb	DMSO	27.13	27.56	28.89		aurkb	DMSO	26.83	27.06	27.45	27.87
aurkb	10nM T3	24.94	25.09	25.25	25.14	24.92	24.43		aurkb	10nM T3	24.66	25.18	25.2		aurkb	10nM T3	24.45	24.03	24.87	24.88
aurkb	30nM Bex	28.69	28.23	28.52	28.59	27.09	27.62		aurkb	1nM TBT	27.54	27.64	28.47		aurkb	600nM UVI	26.77	27.46	27.98	28.53
aurkb	10nM T3+30nM Bex	24.88	25.21	24.89	24.68	24.24	24.36		aurkb	10nM T3+1nM TBT	25.12	24.84	24.93		aurkb	10nM T3+600nM UVI	24.78	25.1	25.2	25.82

## Sheet: Fig4 Ct values
Primer	Treatent	Rep 1	Rep 2	Rep 3	Rep 4	Rep 5	Rep 6		Primer	Treatent	Rep 1	Rep 2	Rep 3		Primer	Treatent	Rep 1	Rep 2	Rep 3	Rep 4
rpl8	DMSO	20.14	18.83	18.93	18.54	17.52	17.51		rpl8	DMSO	17.36	17.85	17.99		rpl8	DMSO	17.48	17.49	17.77	17.81
rpl8	10nM T3	18.82	18.59	18.44	18.59	17.64	17.18		rpl8	10nM T3	17.18	17.75	17.7		rpl8	10nM T3	17.24	17.18	17.75	17.49
rpl8	30nM Bex	18.89	18.88	18.8	18.56	17.5	17.67		rpl8	1nM TBT	17.63	18.02	17.85		rpl8	600nM UVI	17.37	18.04	17.71	17.79
rpl8	10nM T3+30nM Bex	18.61	18.8	18.48	17.97	17.51	17.47		rpl8	10nM T3+1nM TBT	17.78	17.72	17.72		rpl8	10nM T3+600nM UVI	17.24	17.23	17.7	17.75
thrb	DMSO	29.34	28.23	28.1	27.49	27.74	27.84		thrb	DMSO	27.9	27.97	28.24		thrb	DMSO	27.66	27.56	28.25	28.56
thrb	10nM T3	23.29	23.15	23.62	23.11	22.96	23.02		thrb	10nM T3	23.12	23.71	23.77		thrb	10nM T3	23.18	23.1	23.58	23.31
thrb	30nM Bex	27.05	26.92	27.19	26.91	26.21	27.21		thrb	1nM TBT	27.48	27.69	28.2		thrb	600nM UVI	26.7	27.03	27.15	27.57
thrb	10nM T3+30nM Bex	23.54	23.51	23.65	23.33	22.7	22.92		thrb	10nM T3+1nM TBT	23.55	23.59	23.56		thrb	10nM T3+600nM UVI	23.34	23.26	23.72	24.02
thibz	DMSO	31.15	31.59	31.52	30.29	30.67	31.7		thibz	DMSO	28.29	29.92	28.1		thibz	DMSO	31.21	30.66	29.87	29.95
thibz	10nM T3	21.01	20.94	21.59	21.53	20.84	21.03		thibz	10nM T3	20.56	21.16	21.05		thibz	10nM T3	20.82	20.77	20.83	20.71
thibz	30nM Bex	29.64	31.1	31.36	30.33	30.77	31.36		thibz	1nM TBT	27.89	30.16	28.15		thibz	600nM UVI	30.63	31.92	30.09	30.03
thibz	10nM T3+30nM Bex	21.5	21.48	22.06	21.51	20.76	20.75		thibz	10nM T3+1nM TBT	20.85	20.93	20.87		thibz	10nM T3+600nM UVI	21.89	21.69	22.14	22.09
mmp11.L	DMSO	32.7	35.57	31.1	31.31	32.03	31.65		mmp11	DMSO	31.62	32.02	32.08		mmp11	DMSO	31.75	31.52	31.95	32.69
mmp11.L	10nM T3	24.11	23.6	24.13	24.06	23.56	23.26		mmp11	10nM T3	23.99	24.22	24.04		mmp11	10nM T3	23.74	23.52	23.78	23.76
mmp11.L	30nM Bex	30.7	30.45	30.48	30.48	30.09	30.89		mmp11	1nM TBT	31.73	31.69	31.53		mmp11	600nM UVI	30.25	31.3	31.29	31.56
mmp11.L	10nM T3+30nM Bex	23.76	23.71	23.58	23.28	22.65	22.55		mmp11	10nM T3+1nM TBT	23.72	23.59	23.31		mmp11	10nM T3+600nM UVI	24.35	23.94	24.82	25.17
mmp13l	DMSO	32.59	30.09	32.65	30.94	30.2	30.63		mmp13l	DMSO	32.47	32.09	31.89		mmp13l	DMSO	31.15	31.63	31.6	31.92
mmp13l	10nM T3	25.98	24.89	27.33	26.47	26.2	25.98		mmp13l	10nM T3	29.65	29.26	28.83		mmp13l	10nM T3	28.2	29.46	28.79	27.87
mmp13l	30nM Bex	31	30.53	31.11	31.04	30	30.04		mmp13l	1nM TBT	32.89	31.83	32.53		mmp13l	600nM UVI	31.65	32.32	32.15	31.8
mmp13l	10nM T3+30nM Bex	25.24	25.21	24.5	23.56	24.13	24		mmp13l	10nM T3+1nM TBT	26.36	26.88	26.02		mmp13l	10nM T3+600nM UVI	29.89	28.6	29.12	29.24
runx2	DMSO	29.68	28.49	28.65	28.47	28.01	28.27		runx2	DMSO	27.54	28.53	28.13		runx2	DMSO	27.73	27.69	28.44	28.12
runx2	10nM T3	25.19	25.04	25.54	25.56	25.17	25.21		runx2	10nM T3	25.05	25.56	25.55		runx2	10nM T3	24.81	24.77	25.17	25.04
runx2	30nM Bex	28.47	28.16	27.95	28.35	27.12	28.17		runx2	1nM TBT	27.61	28.13	28.08		runx2	600nM UVI	27.12	27.73	27.85	27.92
runx2	10nM T3+30nM Bex	25.1	24.79	24.81	25.25	23.98	24.66		runx2	10nM T3+1nM TBT	24.77	25.13	24.96		runx2	10nM T3+600nM UVI	25.11	25.23	25.61	25.81

## Sheet: Fig5a Angle
DMSO	10nM T3	30nM Bex	10nM T3+30nM Bex
144.07	137.083	147.795	111.183
141.23	143.238	149.448	127.394
147.508	130.368	142.664	101.751
143.025	121.461	146.318	121.739
139.599	120.777	145.141	112.543
143.047	137.212	142.8	129.83
150.076	142.856	145.906	143.581
149.843	147.561	151.685	143.266
154.783	129.809	154.07	133.378
153.169	137.25	139.399	127.003
146.06	128.138	156.46	125.74
136.885	148.058	143.859	113.879
147.51	140.555	153.386	118.218
149.309	144.655	152.964	116.183

## Sheet: Fig5b Relative Luc
Clutch	DMSO	10 nM T3	10 nM T3 + 2 nM TBT
clutch 1	1.6	166.73	319.66
clutch 1	2.35	262.11	293.39
clutch 1	1.62	267.33	294.67
clutch 1	1.4	172.47	314.03
clutch 1	1.16	124.08	282.65
clutch 2	14.8	328.6	628.8
clutch 2	15.7	600.6	791.8
clutch 2	7	284.5	439.6
clutch 2	9.5	282.4	563.2
